# Supplementary material for: Feasibility, Acceptability, and Outcomes of a Yoga-Based Meditation Intervention for Hospice Professionals to Combat Burnout
Source: Int J Environ Res Public Health. 2021 Mar 3;18(5):2515. doi: 10.3390/ijerph18052515 (PMC7967352; doi:10.3390/ijerph18052515)
Supplement: Supplementary file 1 [file ijerph-18-02515-s001.zip]

Archive with 4 entries (4 files):
- Week 2 Checking In with yourself.mp4
- __MACOSX/._Week 2 Checking In with yourself.mp4
- Calming Meditation.mp4
- __MACOSX/._Calming Meditation.mp4
